# Supplementary material for: An ArcA-Modulated Small RNA in Pathogenic Escherichia coli K1
Source: Front Microbiol. 2020 Nov 23;11:574833. doi: 10.3389/fmicb.2020.574833 (PMC7719688; doi:10.3389/fmicb.2020.574833)
Supplement: Supplementary File — MAFFT-based sequence alignment of degenerative sRNA-17s and one 193-bp sRNA-17. [file Table_7.XLSX]

## Sheet: Sheet1
Supplementary file. MAFFT-based sequence alignment of degenerative sRNA-17s and one 193-bp sRNA-17
CP000243.1 ------------aaaaga------------gcggtaccagccggaagcaagtgtacaaac
AP010960.1 ------------aaaaga------------gcggtaccagccggaagcaagtgtacaaac
CP001846.1 ------------aaaaga------------gcggtaccagccggaagcaagggtacaaac
AP010953.1 --------caccacaacagccactgctttggcggtaccagtttgtacacttgcttccggc
CP003110.1 ----------------------------------------gttgtgatgaatgcgcaggc
CP003297.1 ------------aaaaga------------gcggtaccagccggaagcaagggtacaaac
CP003289.1 ------------aaaaga------------gcggtaccagccggaagcaagggtacaaac
CP003301.1 ------------aaaaga------------gcggtaccagccggaagcaagggtacaaac
CP006027.1 ------------aaaaga------------gcggtaccagccggaagcaagtgtacaaac
CP007136.1 ------------aaaaga------------gcggtaccagccggaagcaagtgtacaaac
CP009859.1 ------------aaaaga------------gcggtaccagccggaagcaagtgtacaaac
CP009168.1 ------------------------------------------------tgttgtgatgac
HF572917.2 --------caccacaacagccactgctttggcggtaccagtttgtacccttgcttccggc
CP011331.1 ------------aaaaga------------gcggtaccagccggaagcaagggtacaaac
CP007442.1 ------------aaaaga------------gcggtaccagccggaagcaagtgtacaaac
CP013112.1 ------------------------------------------------------------
CP008697.1 ------------aaaaga------------gcggtaccagccggaagcaagtgtacaaac
CP014197.1 ------------aaaaga------------gcggtaccagccggaagcaagggtacaaac
CP014092.1 --------caccacaacagccactgctttggcggtaccagtttgtacacttgcttccggc
CP011063.1 ----------------------------------------gttgtgatgaatgcgcaggc
CP015138.1 ------------aaaaga------------gcggtaccagccggaagcaagtgtacaaac
CP015997.1 ------------------------------------------------tgttgtgatgac
CP015228.1 ------------aaaaga------------gcggtaccagccggaagcaagtgtacaaac
CP013663.1 ------------aaaaga------------gcggtaccagccggaagcaagtgtacaaac
CP015912.1 ------------aaaaga------------gcggtaccagccggaagcaagtgtacaaac
CP016546.1 gcacccggcaccacaacagccactgctttggcggtaccagtttgtacacttgcttccggc
CP015834.1 ------------aaaaga------------gcggtaccagccggaagcaagtgtacaaac
CP015837.1 ----------------------------------------gttgtgatgaatgcgcaggc
CP015085.1 ------------aaaaga------------gcggtaccagccggaagcaagtgtacaaac
CP013185.1 ------------aaaaga------------gcggtaccagccggaagcaagggtacaaac
CP010116.1 ------------aaaaga------------gcggtaccagccggaagcaagtgtacaaac
CP010129.1 ------------------------------gcggtaccagtttgtacacttgcttccggc
CP010140.1 ------------aaaaga------------gcggtaccagccggaagcaagtgtacaaac
CP010145.1 --------caccacaacagccactgctttggcggtaccagtttgtacccttgcttccggc
CP010148.1 ----------------------------------------gttgtggtgaatgcgcaggc
CP010157.1 --------caccacaacagccactgctttggcggtaccagtttgtacccttgcttccggc
CP010160.1 --------caccacaacagccactgctttggcggtaccagtttgtacccttgcttccggc
CP010173.1 ----------------------------------------gttgtgatgaatgcgcaggc
CP010236.1 ------------aaaaga------------gcggtaccagccggaagcaagtgtacaaac
CP010191.1 ------------------------------gcggtaccagtttgtacacttgcttccggc
CP010231.1 ------------aaaaga------------gcggtaccagccggaagcaagtgtacaaac
CP010238.1 ----------------------------------------------------gtggtggc
CP018770.1 ----------------------------------------gttgtggtgaatgcgcaggc
CP018770.2 ----------------------------------------gttgtggtgaatgcgcaggc
CP019778.1 ------------aaaaga------------gcggtgccagccggaagcaagtgtacaaac
CP018976.1 ----------------------------tggcggtaccagtttgtacacttgcttccggc
CP020092.1 --------caccacaacagccactgctttggcggtaccagtttgtacccttgcttccggc
CP020051.1 ------------------------------------------------tgttgtgatgac
CP020106.1 --------caccacaacagccactgctttggcggtaccagtttgtacccttgcttccggc
CP017220.1 ------------------------------------------------------------
CP020933.1 ----------------------------------------gttgtggtgaatgcgcaggc
CP021207.1 ------------aaaaga------------gcggtaccagccggaagcaagtgtacaaac
CP021335.1 ------------aaaaga------------gcggtaccagccggaagcaagtgtacaaac
CP021339.1 ------------aaaaga------------gcggtaccagccggaagcaagtgtacaaac
CP019560.1 ------------aaaaga------------gcggtaccagccggaagcaagtgtacaaac
CP021537.1 -----------------------------------------ttgtggtgaatgcgcaggc
CP021683.1 --------caccacaacagccactgctttggcggtaccagtttgtacccttgcttccggc
CP021691.1 --------caccacaacagccactgctttggcggtaccagtttgtacccttgcttccggc
CP021720.1 ------------------------------------------------tgttgtgatgac
CP021736.1 ------------aaaaga------------gcggtaccagccggaagcaagggtacaaac
CP022086.1 --------caccacaacagccactgctttggcggtaccagtttgtacccttgcttccggc
CP022086.2 --------caccacaacagccactgctttggcggtaccagtttgtacccttgcttccggc
CP016828.1 ------------aaaaga------------gcggtaccagccggaagcaagggtacaaac
CP016828.1 ------------aaaaga------------gcggtaccagccggaagcaagggtacaaac
CP012379.1 ------------aaaaga------------gcggtaccagccggaagcaagggtacaaac
CP012380.1 --------caccacaacagccactgctttggcggtaccagtttgtacccttgcttccggc
CP023142.1 --------caccacaacagccactgctttggcggtaccagtttgtacacttgcttccggc
CP023359.1 ----------------------------------------gttgtggtgaatgcgcaggc
CP023364.1 --------caccacaacagccactgctttggcggtaccagtttgtacacttgcttccggc
CP023381.1 ------------------------------------------------tgttgtgatgac
CP023535.1 --------caccacaacagccactgctttggcggtaccagtttgtacccttgcttccggc
CP023531.1 ------------aaaaga------------gcggtaccagccggaagcaagggtacaaac
CP023899.1 --------caccacaacagccactgctttggcggtaccagtttgtacccttgcttccggc
CP023961.1 ----------------------------------------gttgtgatgaatgcgcaggc
CP023870.1 ------------aaaaga------------gcggtaccagccggaagcaagggtacaaac
CP024252.1 ------------aaaaga------------gcggtaccagccggaagcaagggtacaaac
CP024256.1 ------------aaaaga------------gcggtaccagccggaagcaagggtacaaac
CP024257.1 --------caccacaacagccactgctttggcggtaccagtttgtacccttgcttccggc
CP024243.1 ------------------------------gcggtaccagtttgtacacttgcttccggc
CP024832.1 ----------------------------------------gttgtgatgaatgcgcaggc
CP024817.1 ----------------------------------------gttgtgatgaatgcgcaggc
CP024821.1 ----------------------------------------gttgtggtgaatgcgcaggc
CP024886.1 --------caccacaacagccactgctttggcggtaccagtttgtgcccttgcttccggc
CP024978.1 --------caccacaacagccactgctttggcggtaccagtttgtacccttgcttccggc
CP024801.1 ------------------------------gcggtaccagtttgtacacttgcttccggc
CP027205.1 ------------------------------gcggtaccagtttgtacacttgcttccggc
CP024131.1 --------caccacaacagccactgctttggaggtaccagtttgtacacttgcttccggc
CP019075.1 ----------------------------------------gttgtgatgaatgcgcaggc
CP024056.1 --------caccacaacagccactgctttggcggtaccagtttgtacacttgcttccggc
CP024618.1 ------------aaaaga------------gcggtaccagccggaagcaagtgtacaaac
CP022279.1 --------caccacaacagccactgctttggcggtaccagtttgtacactttcttccggc
CP023673.1 --------caccacaacagccactgctttggcggtaccagtttgtacacttgcttccggc
CP026199.1 --------caccacaacagccactgctttggcggtaccagtttgtacccttgcttccggc
CP025707.1 ------------aaaaga------------gcggtaccagccggaagcaagtgtacaaac
CP014111.1 ------------aaaaga------------gcggtaccagccggaagcaagggtacaaac
CP026580.1 --------caccacaacagccactgctttggcggtaccagtttgtacccttgcttccggc
CP026725.1 ------------------------------------------------tgttgtgatgac
CP019250.1 ----------------------------------------gttgtggtgaatgcgcaggc
CP019280.1 ------------aaaaga------------gcggtaccagccggaagcaagtgtacaaac
CP019281.1 ------------aaaaga------------gcggtaccagccggaagcaagtgtacaaac
CP025318.1 ------------aaaaga------------gcggtaccagccggaagcaagggtacaaac
CP027394.1 --------caccacaacagccactgctttggcggtaccagtttgtacccttgcttccggc
CP027534.1 ------------aaaaga------------gcggtaccagccggaagcaagtgtacaaac
CP027221.1 ------------aaaaga------------gcggtaccagccggaagcaagtgtacaaac
CP027309.1 -----------------------------------------ttgtggtgaatgcgcaggc
CP027323.1 ------------aaaaga------------gcggtaccagccggaagcaagtgtacaaac
CP027368.1 --------caccacaacagccactgctttggcggtaccagtttgtacacttgcttccggc
CP027376.1 --------caccacaacagccactgctttggcggtaccagtttgtacccttgcttccggc
CP027390.1 ------------aaaaga------------gcggtaccagccggaagcaagtgtacaaac
CP027452.1 --------caccacaacagccactgctttggcggtaccagtttgtacacttgcttccggc
CP027472.1 ------------aaaaga------------gcggtaccagccggaagcaagtgtacaaac
CP027587.1 ------------aaaaga------------gcggtaccagccggaagcaagggtacaaac
CP027591.1 --------caccacaacagccactgctttggcggtaccagtttgtacacttgcttccggc
CP027550.1 ------------aaaaga------------gcggtaccagccggaagcaagtgtacaaac
CP027573.1 --------caccacaacagccactgctttggcggtaccagtttgtacacttgcttccggc
CP027582.1 ------------aaaaga------------gcggtaccagccggaagcaagtgtacaaac
CP027597.1 --------caccacaacagccactgctttggcggtaccagtttgtacccttgcttccggc
CP027313.1 ------------aaaaga------------gcggtaccagccggaagcaagtgtacaaac
CP027352.1 --------caccacaacagccactgctttggcggtaccagtttgtacacttgcttccggc
CP027361.1 --------caccacaacagccactgctttggcggtaccagtttgtacacttgcttccggc
CP027380.1 --------caccacaacagccactgctttggcggtaccagtttgtacacttgcttccggc
CP027387.1 ------------aaaaga------------gcggtaccagccggaagcaagtgtacaaac
CP027363.1 ------------aaaata------------gcggtaccagccggaagcaagtgtacaaac
CP027462.1 --------caccacaacagccactgctttggcggtaccagtttgtacacttgcttccggc
CP020509.1 ----------------------------------------gttgtggtgaatgcgcaggc
CP020522.1 ----------------------------------------gttgtgatgaatgcgcaggc
CP000243.1 tggtaccgccaaagcagtggctgttgtggtgaccggtgctgatctccggcttgcggttat
AP010960.1 tggtaccgccaaagcagtggctgttgtggtg-----------------------------
CP001846.1 tggtaccgccaaagcagtggctgttgtggtg-----------------------------
AP010953.1 tggtaccgc---------------------------------------------------
CP003110.1 tgatgcgcgaaagaca----------------------------------ttgcagctat
CP003297.1 tggtaccgccaaagcagtggctgttgtggtg-----------------------------
CP003289.1 tggtaccgccaaagcagtggctgttgtggtg-----------------------------
CP003301.1 tggtaccgccaaagcagtggctgttgtggtg-----------------------------
CP006027.1 tggtaccgccaaagcagtggctgttgtggtg-----------------------------
CP007136.1 tggtaccgccaaagcagtggctgttgtggtg-----------------------------
CP009859.1 tggtaccgccaaagcagtggctgttgtggtg-----------------------------
CP009168.1 cggtgctga---------------------------------tctccggcttgcggttat
HF572917.2 tggtaccgc---------------------------------------------------
CP011331.1 tggtaccgccaaagcagtggctgttgtggtg-----------------------------
CP007442.1 tggtaccgccaaagcagtggctgttgtggtg-----------------------------
CP013112.1 ------------------------------------------------------------
CP008697.1 tggtaccgccaaagcagtggctgttgtggtg-----------------------------
CP014197.1 tggtaccgccaaagcagtggctgttgtggtg-----------------------------
CP014092.1 tggtaccgc---------------------------------------------------
CP011063.1 tgatgcgcgaaagaca----------------------------------ttgcagctat
CP015138.1 tggtaccgccaaagcagtggctgttgtggtg-----------------------------
CP015997.1 cggtgctga---------------------------------tctccggcttgcggttat
CP015228.1 tggtaccgccaaagcagtggctgttgtggtg-----------------------------
CP013663.1 tggtaccgccaaagcagtggctgttgtggtg-----------------------------
CP015912.1 tggtaccgccaaagcagtggctgttgtggtg-----------------------------
CP016546.1 tggtaccgc---------------------------------------------------
CP015834.1 tggtaccgccaaagcagtggctgttgtggtgccgggtgc---------------------
CP015837.1 tgatgcgcgaaagaca----------------------------------ttgcagctat
CP015085.1 tggtaccgccaaagcagtggctgttgtggtg-----------------------------
CP013185.1 tggtaccgccaaagcagtggctgttgtggtg-----------------------------
CP010116.1 tggtaccgcca-------------------------------------------------
CP010129.1 tggtaccgc---------------------------------------------------
CP010140.1 tggtaccgccaaagcagtggctgttgtggtg-----------------------------
CP010145.1 tggtaccgc---------------------------------------------------
CP010148.1 tgatgcgcgaaagaca----------------------------------ttgcagctat
CP010157.1 tggtaccgc---------------------------------------------------
CP010160.1 tggtaccgc---------------------------------------------------
CP010173.1 tgatgcgcgaaagaca----------------------------------ttgcagctat
CP010236.1 tggtaccgccaaagcagtggctgttgtggtg-----------------------------
CP010191.1 tggtaccgc---------------------------------------------------
CP010231.1 tggtaccgccaaagcagtggctgttgtggtg-----------------------------
CP010238.1 cggtactga---------------------------------tccccggcttgcggttat
CP018770.1 tgatgcgcgaaagaca----------------------------------ttgcagctat
CP018770.2 tgatgcgcgaaagaca----------------------------------ttgcagctat
CP019778.1 tggtaccgccaaagcagtggctgttgtggtgccgggtgc---------------------
CP018976.1 tggtaccgc---------------------------------------------------
CP020092.1 tggtaccgc---------------------------------------------------
CP020051.1 cggtgctga---------------------------------tctccggcttgcggttat
CP020106.1 tggtaccgc---------------------------------------------------
CP017220.1 ------------------------------------------------------------
CP020933.1 cgatgcgcgaaagaca----------------------------------ttgcagctat
CP021207.1 tggtaccgccaaagcagtggctgttgtggtg-----------------------------
CP021335.1 tggtaccgccaaagcagtggctgttgtggtg-----------------------------
CP021339.1 tggtaccgccaaagcagtggctgttgtggtg-----------------------------
CP019560.1 tggtaccgc---------------------------------------------------
CP021537.1 tgatgcgcgaaagaca----------------------------------ttgcagctat
CP021683.1 tggtaccgc---------------------------------------------------
CP021691.1 tggtaccgc---------------------------------------------------
CP021720.1 cggtgctga---------------------------------tctccggcttgcggttat
CP021736.1 tggtaccgccaaagcagtggctgttgtggtg-----------------------------
CP022086.1 tggtaccgc---------------------------------------------------
CP022086.2 tggtaccgc---------------------------------------------------
CP016828.1 tggtaccgccaaagcagtggctgttgtggtg-----------------------------
CP016828.1 tggtaccgccaaagcagtggctgttgtggtg-----------------------------
CP012379.1 tggtaccgccaaagcagtggctgttgtggtg-----------------------------
CP012380.1 tggtaccgc---------------------------------------------------
CP023142.1 tggtaccgc---------------------------------------------------
CP023359.1 tgatgcgcgaaagaca----------------------------------ttgcagctat
CP023364.1 tggtaccgc---------------------------------------------------
CP023381.1 cggtgctga---------------------------------tctccggcttgcggttat
CP023535.1 tggtaccgc---------------------------------------------------
CP023531.1 tggtaccgccaaagcagtggctgttgtggtg-----------------------------
CP023899.1 tggtaccgc---------------------------------------------------
CP023961.1 tgatgcgcgaaagaca----------------------------------ttgcagctat
CP023870.1 tggtaccgccaaagcagtggctgttgtggtg-----------------------------
CP024252.1 tggtaccgccaaagcagtggctgttgtggtg-----------------------------
CP024256.1 tggtaccgccaaagcagtggctgttgtggtg-----------------------------
CP024257.1 tggtaccgc---------------------------------------------------
CP024243.1 tggtaccgc---------------------------------------------------
CP024832.1 tgatgcgcgaaagaca----------------------------------ttgcagctat
CP024817.1 tgatgcgcgaaagaca----------------------------------ttgcagctat
CP024821.1 tgatgcgcgaaagaca----------------------------------ttgcagctat
CP024886.1 tggtaccgc---------------------------------------------------
CP024978.1 tggtaccgc---------------------------------------------------
CP024801.1 tggtaccgc---------------------------------------------------
CP027205.1 tggtaccgc---------------------------------------------------
CP024131.1 tggtaccgc---------------------------------------------------
CP019075.1 tgatgcgcgaaagaca----------------------------------ttgcagctat
CP024056.1 tggtaccgc---------------------------------------------------
CP024618.1 tggtaccgccaaagcagtggctgttgtggtg-----------------------------
CP022279.1 tggtaccgc---------------------------------------------------
CP023673.1 tggtaccgc---------------------------------------------------
CP026199.1 tggtaccgc---------------------------------------------------
CP025707.1 tggtaccgccaaagcagtggctgttgtggtg-----------------------------
CP014111.1 tggtaccgccaaagcagtggctgttgtggtg-----------------------------
CP026580.1 tggtaccgc---------------------------------------------------
CP026725.1 cggtgctga---------------------------------tctccggcttgcggttat
CP019250.1 tgatgcgcgaaagaca----------------------------------ttgcagctat
CP019280.1 tggtaccgccaaagcagtggctgttgtggtg-----------------------------
CP019281.1 tggtaccgccaaagcagtggctgttgtggtg-----------------------------
CP025318.1 tggtaccgccaaagcagtggctgttgtggtg-----------------------------
CP027394.1 tggtaccgc---------------------------------------------------
CP027534.1 tggtaccgccaaagcagtggctgttgtggtg-----------------------------
CP027221.1 tggtaccgccaaagcagtggctgttgtggtg-----------------------------
CP027309.1 tgatgcgcgaaagaca----------------------------------ttgcagctat
CP027323.1 tggtaccgccaaagcagtggctgttgtggtg-----------------------------
CP027368.1 tggtaccgc---------------------------------------------------
CP027376.1 tggtaccgc---------------------------------------------------
CP027390.1 tggtaccgccaaagcagtggctgttgtggtg-----------------------------
CP027452.1 tggtaccgc---------------------------------------------------
CP027472.1 tggtaccgccaaagcagtggctgttgtggtg-----------------------------
CP027587.1 tggtaccgccaaagcagtggctgttgtggtg-----------------------------
CP027591.1 tggtaccgc---------------------------------------------------
CP027550.1 tggtaccgcca-------------------------------------------------
CP027573.1 tggtaccgc---------------------------------------------------
CP027582.1 tggtaccgccaaagcagtggctgttgtggtg-----------------------------
CP027597.1 tggtaccgc---------------------------------------------------
CP027313.1 tggtaccgccaaagcagtggctgttgtggtg-----------------------------
CP027352.1 tggtaccgc---------------------------------------------------
CP027361.1 tggtaccgc---------------------------------------------------
CP027380.1 tggtaccgc---------------------------------------------------
CP027387.1 tggtaccgccaaagcagtggctgttgtggtg-----------------------------
CP027363.1 tggtaccgccaaagcagtggctgttgtggtg-----------------------------
CP027462.1 tggtaccgc---------------------------------------------------
CP020509.1 tgatgcgcgaaagaca----------------------------------ttgcagctat
CP020522.1 tgatgcgcgaaagaca----------------------------------ttgcagctat
CP000243.1 ttcaga---------ctctcacgggcatttaattgccccgccgaacagctcttttccgca
AP010960.1 ------------------------------------------------------------
CP001846.1 ------------------------------------------------------------
AP010953.1 -------------------------------------------------tctttt-----
CP003110.1 tgcggaaaagagctgttcggcggggcaattaaacgcccgtgagag---------tctgaa
CP003297.1 ------------------------------------------------------------
CP003289.1 ------------------------------------------------------------
CP003301.1 ------------------------------------------------------------
CP006027.1 ------------------------------------------------------------
CP007136.1 ------------------------------------------------------------
CP009859.1 ------------------------------------------------------------
CP009168.1 ttcaga---------ctctcacgggcgtttaattgccccgccgaacagctcttttccgca
HF572917.2 -------------------------------------------------tctttt-----
CP011331.1 ------------------------------------------------------------
CP007442.1 ------------------------------------------------------------
CP013112.1 --------------------acgggcgtttaattgccccgccgaacagctcttttccgca
CP008697.1 ------------------------------------------------------------
CP014197.1 ------------------------------------------------------------
CP014092.1 -------------------------------------------------tctttt-----
CP011063.1 tgcggaaaagagctgttcggcggggcaattaaacgcccgtgagag---------tctgaa
CP015138.1 ------------------------------------------------------------
CP015997.1 ttcaga---------ctctcacgggcgtttaattgccccgccgaacagctcttttccgca
CP015228.1 ------------------------------------------------------------
CP013663.1 ------------------------------------------------------------
CP015912.1 ------------------------------------------------------------
CP016546.1 -------------------------------------------------tctttt-----
CP015834.1 ------------------------------------------------------------
CP015837.1 tgcggaaaagagctgttcggcggggcaattaaacgcccgtgagag---------tctgaa
CP015085.1 ------------------------------------------------------------
CP013185.1 ------------------------------------------------------------
CP010116.1 ------------------------------------------------------------
CP010129.1 -------------------------------------------------tctttt-----
CP010140.1 ------------------------------------------------------------
CP010145.1 -------------------------------------------------tctttt-----
CP010148.1 tgcggaaaagagctgtccggcggggcaattaaacgcccgtgagag---------tctgaa
CP010157.1 -------------------------------------------------tctttt-----
CP010160.1 -------------------------------------------------tctttt-----
CP010173.1 tgcggaaaagagctgttcggcggggcaattaaacgcccgtgagag---------tctgaa
CP010236.1 ------------------------------------------------------------
CP010191.1 -------------------------------------------------tctttt-----
CP010231.1 ------------------------------------------------------------
CP010238.1 ttcaga---------ctctcacgggcgtttaattgccccgccggacagctcttttccgca
CP018770.1 tgcggaaaagagctgtccggcggggcaattaaacgcccgtgagag---------tctgaa
CP018770.2 tgcggaaaagagctgtccggcggggcaattaaacgcccgtgagag---------tctgaa
CP019778.1 ------------------------------------------------------------
CP018976.1 -------------------------------------------------tctttt-----
CP020092.1 -------------------------------------------------tctttt-----
CP020051.1 ttcaga---------ctctcacgggcgtttaattgccccgccgaacagctcttttccgca
CP020106.1 -------------------------------------------------tctttt-----
CP017220.1 --------------------acgggcgtttaatggccccgccgaacagctcttttccgca
CP020933.1 tgcggaaaagagctgtccggcggggcaattaaacgcccgtgagag---------tctgaa
CP021207.1 ------------------------------------------------------------
CP021335.1 ------------------------------------------------------------
CP021339.1 ------------------------------------------------------------
CP019560.1 ------------------------------------------------------------
CP021537.1 tgcggaaaagagctgttcggcggggcaattaaacgcccgtgagag---------tctgaa
CP021683.1 -------------------------------------------------tctttt-----
CP021691.1 -------------------------------------------------tctttt-----
CP021720.1 ttcaga---------ctctcacgggcgtttaattgccccgccgaacagctcttttccgca
CP021736.1 ------------------------------------------------------------
CP022086.1 -------------------------------------------------tctttt-----
CP022086.2 -------------------------------------------------tctttt-----
CP016828.1 ------------------------------------------------------------
CP016828.1 ------------------------------------------------------------
CP012379.1 ------------------------------------------------------------
CP012380.1 -------------------------------------------------tctttt-----
CP023142.1 -------------------------------------------------tctttt-----
CP023359.1 tgcggaaaagagctgtccggcggggcaattaaacgcccgtgagag---------tctgaa
CP023364.1 -------------------------------------------------tctttt-----
CP023381.1 ttcaga---------ctctcacgggcgtttaattgccccgccgaacagctcttttccgca
CP023535.1 -------------------------------------------------tctttt-----
CP023531.1 ------------------------------------------------------------
CP023899.1 -------------------------------------------------tctttt-----
CP023961.1 tgcggaaaagagctgttcggcggggcaattaaacgcccgtgagag---------tctgaa
CP023870.1 ------------------------------------------------------------
CP024252.1 ------------------------------------------------------------
CP024256.1 ------------------------------------------------------------
CP024257.1 -------------------------------------------------tctttt-----
CP024243.1 -------------------------------------------------tctttt-----
CP024832.1 tgcggaaaagagctgttcggcggggcaattaaacgcccgtgagag---------tctgaa
CP024817.1 tgcggaaaagagctgttcggcggggcaattaaacgcccgtgagag---------tctgaa
CP024821.1 tgcggaaaagagctgttcggcggggcaattaaacgcccgt--------------------
CP024886.1 -------------------------------------------------tctttt-----
CP024978.1 -------------------------------------------------tctttt-----
CP024801.1 -------------------------------------------------tctttt-----
CP027205.1 -------------------------------------------------tctttt-----
CP024131.1 -------------------------------------------------tctttt-----
CP019075.1 tgcggaaaagagctgttcggcggggcaattaaacgcccgtgagag---------tctgaa
CP024056.1 -------------------------------------------------tctttt-----
CP024618.1 ------------------------------------------------------------
CP022279.1 -------------------------------------------------tctttt-----
CP023673.1 -------------------------------------------------tctttt-----
CP026199.1 -------------------------------------------------tctttt-----
CP025707.1 ------------------------------------------------------------
CP014111.1 ------------------------------------------------------------
CP026580.1 -------------------------------------------------tctttt-----
CP026725.1 ttcaga---------ctctcacgggcgtttaattgccccgccgaacagctcttttccgca
CP019250.1 tgcggaaaagagctgtccggcggggcaattaaacgcccgtgagag---------tctgaa
CP019280.1 ------------------------------------------------------------
CP019281.1 ------------------------------------------------------------
CP025318.1 ------------------------------------------------------------
CP027394.1 -------------------------------------------------tctttt-----
CP027534.1 ------------------------------------------------------------
CP027221.1 ------------------------------------------------------------
CP027309.1 tgcggaaaagagctgttcggcggggcaattaaacgcccgtgagag---------tctgaa
CP027323.1 ------------------------------------------------------------
CP027368.1 -------------------------------------------------tctttt-----
CP027376.1 -------------------------------------------------tctttt-----
CP027390.1 ------------------------------------------------------------
CP027452.1 -------------------------------------------------tctttt-----
CP027472.1 ------------------------------------------------------------
CP027587.1 ------------------------------------------------------------
CP027591.1 -------------------------------------------------tctttt-----
CP027550.1 ------------------------------------------------------------
CP027573.1 -------------------------------------------------tctttt-----
CP027582.1 ------------------------------------------------------------
CP027597.1 -------------------------------------------------tctttt-----
CP027313.1 ------------------------------------------------------------
CP027352.1 -------------------------------------------------tctttt-----
CP027361.1 -------------------------------------------------tctttt-----
CP027380.1 -------------------------------------------------tctttt-----
CP027387.1 ------------------------------------------------------------
CP027363.1 ------------------------------------------------------------
CP027462.1 -------------------------------------------------tctttt-----
CP020509.1 tgcggaaaagagctgttcggcggggcaattaaacgcccgt--------------------
CP020522.1 tgcggaaaagagctgttcggcggggcaattaaacgcccgtgagag---------tctgaa
CP000243.1 atagctgcaatgtctttcgcgcatcagcctgcgcattcaccacaac----
AP010960.1 --------------------------------------------------
CP001846.1 --------------------------------------------------
AP010953.1 --------------------------------------------------
CP003110.1 ataaccgcaa-----gccggagatcagcac---cggtcatcacaaca---
CP003297.1 --------------------------------------------------
CP003289.1 --------------------------------------------------
CP003301.1 --------------------------------------------------
CP006027.1 --------------------------------------------------
CP007136.1 --------------------------------------------------
CP009859.1 --------------------------------------------------
CP009168.1 atagctgcaatgtctttcgcgcatcagcctacgcattcatcacaac----
HF572917.2 --------------------------------------------------
CP011331.1 --------------------------------------------------
CP007442.1 --------------------------------------------------
CP013112.1 atagctgcaatgtctttcgcgcatcagcctgcgcattcaccacaac----
CP008697.1 --------------------------------------------------
CP014197.1 --------------------------------------------------
CP014092.1 --------------------------------------------------
CP011063.1 ataaccgcaa-----gccggagatcagcac---cggtcatcacaaca---
CP015138.1 --------------------------------------------------
CP015997.1 atagctgcaatgtctttcgcgcatcagcctgcgcattcatcacaac----
CP015228.1 --------------------------------------------------
CP013663.1 --------------------------------------------------
CP015912.1 --------------------------------------------------
CP016546.1 --------------------------------------------------
CP015834.1 --------------------------------------------------
CP015837.1 ataaccgcaa-----gccggagatcagcac---cggtcatcacaaca---
CP015085.1 --------------------------------------------------
CP013185.1 --------------------------------------------------
CP010116.1 --------------------------------------------------
CP010129.1 --------------------------------------------------
CP010140.1 --------------------------------------------------
CP010145.1 --------------------------------------------------
CP010148.1 ataaccgcaa-----gccggggatcagtac---cggccaccac-------
CP010157.1 --------------------------------------------------
CP010160.1 --------------------------------------------------
CP010173.1 ataaccgcaa-----gccggagatcagcac---cggtcatcacaaca---
CP010236.1 --------------------------------------------------
CP010191.1 --------------------------------------------------
CP010231.1 --------------------------------------------------
CP010238.1 atagctgcaatgtctttcgcgcatcagcctgcgcattcaccacaac----
CP018770.1 ataaccgcaa-----gccggggatcagtac---cggccaccac-------
CP018770.2 ataaccgcaa-----gccggggatcagtac---cggccaccac-------
CP019778.1 --------------------------------------------------
CP018976.1 --------------------------------------------------
CP020092.1 --------------------------------------------------
CP020051.1 atagctgcaatgtctttcgcgcatcagcctgcgcattcatcacaac----
CP020106.1 --------------------------------------------------
CP017220.1 atagctgcaatgtctttcgcgcatcagcctgcgcattcaccacaac----
CP020933.1 ataaccgcaa-----gccggggatcagtac---cggccaccac-------
CP021207.1 --------------------------------------------------
CP021335.1 --------------------------------------------------
CP021339.1 --------------------------------------------------
CP019560.1 --------------------------------------------------
CP021537.1 ataaccgcaa-----gccggagatcagcac---cggtcgccacaa-----
CP021683.1 --------------------------------------------------
CP021691.1 --------------------------------------------------
CP021720.1 atagctgcaatgtctttcgcgcatcagcctgcgcattcatcacaac----
CP021736.1 --------------------------------------------------
CP022086.1 --------------------------------------------------
CP022086.2 --------------------------------------------------
CP016828.1 --------------------------------------------------
CP016828.1 --------------------------------------------------
CP012379.1 --------------------------------------------------
CP012380.1 --------------------------------------------------
CP023142.1 --------------------------------------------------
CP023359.1 ataaccgcaa-----gccggggatcagtac---cggccaccac-------
CP023364.1 --------------------------------------------------
CP023381.1 atagctgcaatgtctttcgcgcatcagcctgcgcattcatcacaac----
CP023535.1 --------------------------------------------------
CP023531.1 --------------------------------------------------
CP023899.1 --------------------------------------------------
CP023961.1 ataaccgcaa-----gccggagatcagcac---cggtcatcacaaca---
CP023870.1 --------------------------------------------------
CP024252.1 --------------------------------------------------
CP024256.1 --------------------------------------------------
CP024257.1 --------------------------------------------------
CP024243.1 --------------------------------------------------
CP024832.1 ataaccgcaa-----gccggagatcagcac---cggtcatcacaaca---
CP024817.1 ataaccgcaa-----gccggagatcagcac---cggtcatcacaaca---
CP024821.1 --------------------------------------------------
CP024886.1 --------------------------------------------------
CP024978.1 --------------------------------------------------
CP024801.1 --------------------------------------------------
CP027205.1 --------------------------------------------------
CP024131.1 --------------------------------------------------
CP019075.1 ataaccgcaa-----gccggagatcagcac---cggtcatcacaaca---
CP024056.1 --------------------------------------------------
CP024618.1 --------------------------------------------------
CP022279.1 --------------------------------------------------
CP023673.1 --------------------------------------------------
CP026199.1 --------------------------------------------------
CP025707.1 --------------------------------------------------
CP014111.1 --------------------------------------------------
CP026580.1 --------------------------------------------------
CP026725.1 atagctgcaatgtctttcgcgcatcagcctgcgcattcatcacaac----
CP019250.1 ataaccgcaa-----gccggggatcagtac---cggccaccac-------
CP019280.1 --------------------------------------------------
CP019281.1 --------------------------------------------------
CP025318.1 --------------------------------------------------
CP027394.1 --------------------------------------------------
CP027534.1 --------------------------------------------------
CP027221.1 --------------------------------------------------
CP027309.1 ataaccgcaa-----gccggagatcagcac---cggtcgccacaatcagc
CP027323.1 --------------------------------------------------
CP027368.1 --------------------------------------------------
CP027376.1 --------------------------------------------------
CP027390.1 --------------------------------------------------
CP027452.1 --------------------------------------------------
CP027472.1 --------------------------------------------------
CP027587.1 --------------------------------------------------
CP027591.1 --------------------------------------------------
CP027550.1 --------------------------------------------------
CP027573.1 --------------------------------------------------
CP027582.1 --------------------------------------------------
CP027597.1 --------------------------------------------------
CP027313.1 --------------------------------------------------
CP027352.1 --------------------------------------------------
CP027361.1 --------------------------------------------------
CP027380.1 --------------------------------------------------
CP027387.1 --------------------------------------------------
CP027363.1 --------------------------------------------------
CP027462.1 --------------------------------------------------
CP020509.1 --------------------------------------------------
CP020522.1 ataaccgcaa-----gccggagatcagcac---cggtcatcacaaca---
