# Supplementary material for: An ArcA-Modulated Small RNA in Pathogenic Escherichia coli K1
Source: Front Microbiol. 2020 Nov 23;11:574833. doi: 10.3389/fmicb.2020.574833 (PMC7719688; doi:10.3389/fmicb.2020.574833)
Supplement: Supplementary file 4 [file Table_1.XLSX]

## Sheet: Sheet1
Table S1. List of plasmids and strains used in this study
	Genotype or description	Source
Plasmids
pKD3	Template plasmid containing the Cm cassette for λ Red recombination; CmR	Lab collection
pBluescript	low-copy-number expression vector; AmpR	Lab collection
pET28a	T7 expression vector; KmR	Lab collection
pET-ArcA	pET28a carrying the 14028 ArcA gene; KmR	This study
psRNA-17	pBluescript carrying the Rs218 sRNA-17; AmpR
Strains
wild-type	Wild-type Escherichia coli K1 strain Rs218	Lab collection
∆sRNA-17	Rs218 strain sRNA-17:: Cm; CmR	This study
∆sRNA-17+psRNA-17	∆sRNA-17 containing plasmid psRNA-17; AmpR	This study
WT+p	Rs218 strain containing pBluescript; AmpR	This study
∆sRNA-17+p	∆sRNA-17 containing pBluescript; AmpR	This study
∆arcA	Rs218 strain arcA :: Cm; CmR	This study
