# Supplementary material for: An ArcA-Modulated Small RNA in Pathogenic Escherichia coli K1
Source: Front Microbiol. 2020 Nov 23;11:574833. doi: 10.3389/fmicb.2020.574833 (PMC7719688; doi:10.3389/fmicb.2020.574833)
Supplement: Supplementary file 5 [file Table_2.XLSX]

## Sheet: Sheet2
Table S2. List of primers used in this study
target gene			Primer sequence (5'-3')
sRNA-17	Mutation construction	F	ACCAGCCGGAAGCAAGTGTACAAACTGGTACCGCCAAAGgtgtaggctggagctgcttc
		R	TAAGTGCTCTCAGCGTTGTGGTGAATGCGCAGGCTGATGcatatgaatatcctccttag
	Identification	F	TTGCTGCTCCTCATCATATCG
		R	ATGCTGATAAGACGCCTAACC
	Complement construction	F	CGGGATCCaaaagagcggtaccagccggaagcaagt
		R	CCAAGCTTcgttaaaggggacaatccact
	Identification	F	TTGTAAAACGACGGCCAGTGAGCGCG
		R	GGAAACAGCTATGACCATGATTA
	Full length	F	AAAAGAGCGGTACCAGCCGGAAGCAAGTGTAC
		R	CGTTGTGGTGAATGCGCAGGCTGATGCGCGAAA
	5‘RACE	GSP1	AAGCAGTGGCTGTTGTGGT
		GSP2	CGGCTTGCGGTTATTTCA
		GSP3	TCTCACGGGCGTTTAATTG
	3'RACE	GSP1	CGAAAGACATTGCAGCTATTG
		GSP2	TTCGGCGGGGCAATTAAACGCC
	Northern		CGGCTTGCGGTTATTTCAGACTCTCACGGGCGTTTAATTGCCCCGCCGAA
arcA	Mutation construction	F	AAGCGCCGTTTTTATTGACGGTGGTAAAGCCGAgtgtaggctggagctgcttc
		R	TTCCTGTTTCGATTTAGTTGGCAATTTAGGTAGCAAACcatatgaatatcctccttag
	Identification	F	TACGCCATTCTGCTGATTGC
		R	CCACGACCAAGCTAATGATGTT
arcA-His6	Construction	F	CGGAATTCatgcagaccccgcacattc
		R	CCCAAGCTTttaatcttccagatcaccgc
	Identification	T7	TAATACGACTCACTATAGGG
		T7-ter	GCTAGTTATTGCTCAGCGG
PsRNA-17	promoter of sRNA-17	F	GCTGAGAGCACTTAGCCAGTTAC
		R	ATTTGGTTGTAACACGGCGTAT
suhB	EMSA	F	ACGAACTGTTCACCGCCACTC
		R	TGCCGACGATGTTGATGTAGGT
sRNA-17	Realtime-PCR	F	ATTTGGTTGTAACACGGCGTAT
		R	AAGCAGTGGCTGTTGTGGTG
16s	Realtime-PCR	F	GAAAGCGTGGGGAGCAAAC
		R	ACATGCTCCACCGCTTGTG
glnP	Realtime-PCR	F	GCCTGCCATTCCGCTTCTGATT
		R	GTTCCGCCACGCCGATAACAA
fdnG	Realtime-PCR	F	AAGCCGACCGTGACGCTAACT
		R	TGGTTGTCTACCGCCAGCATCC
tdcG	Realtime-PCR	F	TGCTGCCTGGTCCGCTCAAT
		R	ATGCCGCACGCACCGTTAGT
yicG	Realtime-PCR	F	GCATTACTGCCGAAGCCATGAC
		R	GGCGGTAGCGACGATAATCACA
yfdR	Realtime-PCR	F	CGCTCCACTGAAACGCCTTCT
		R	TTCGGTTGCCAGCATGATGAGA
