# Supplementary material for: An ArcA-Modulated Small RNA in Pathogenic Escherichia coli K1
Source: Front Microbiol. 2020 Nov 23;11:574833. doi: 10.3389/fmicb.2020.574833 (PMC7719688; doi:10.3389/fmicb.2020.574833)
Supplement: Supplementary file 6 [file Table_3.XLSX]

## Sheet: Sheet2
Table S3. Downregulated genes in ΔsRNA-17 strain compared to wild-type E. coli Rs218 strain
Gene name	WT readcount	ΔsRNA-17 readcount	log2(Fold change)	p value
dnaK	5709.17	1404.76	-2.023	0
dnaJ	455.601	158.357	-1.5246	2.5584e-31
fhuA	284.535	136.736	-1.0572	1.4098e-11
htpG	3111.67	1024.65	-1.6026	6.9063e-220
ybeD	216.109	80.6393	-1.4222	3.3646e-14
yccV	200.356	73.0429	-1.4558	1.0041e-13
bssS	517.874	254.773	-1.0234	8.4446e-19
ycjX	172.543	43.5335	-1.9868	2.758e-18
ycjF	90.0864	36.5214	-1.3026	5.2533e-06
fmlA	45.0432	19.8677	-1.1809	0.0030487
COG1783	9.59937	0.292171	-5.0381	0.0016442
clpB	2748.87	724.293	-1.9242	2.9745e-254
yhaO	177.711	81.2237	-1.1296	1.4961e-08
tusB	50.7044	23.3737	-1.1172	0.0027425
mutM	59.8115	21.6207	-1.468	4.268e-05
uhpT	77.5334	7.30429	-3.408	1.6058e-15
ibpB	51.4428	2.92171	-4.1381	3.1131e-12
ibpA	85.1637	15.4851	-2.4594	1.9061e-12
hslU	1419.97	585.804	-1.2774	7.6584e-71
hslV	319.487	123.589	-1.3702	3.7192e-19
COG0863	48.7353	6.71994	-2.8584	6.5222e-09
COG5525	40.3666	9.93383	-2.0227	1.9478e-05
COG5511	30.0288	6.42777	-2.224	8.6738e-05
COG0740	89.348	15.4851	-2.5286	2.2503e-13
COG5492	43.8125	16.9459	-1.3704	0.00092441
fxsA	137.591	38.5666	-1.835	1.837e-13
groES	1194.51	416.052	-1.5216	4.8515e-79
groEL	7811.92	2940.12	-1.4098	0
hek	352.962	63.109	-2.4836	3.8523e-47
W817_RS24085	26.3367	4.96691	-2.4067	0.00011149
COG3121	95.5015	41.1962	-1.213	1.0104e-05
yjhA	40.8589	15.1929	-1.4273	0.00094399
fimA	10934.9	3149.02	-1.796	0
fimI	871.328	278.147	-1.6474	1.5664e-65
fimC	333.517	134.399	-1.3112	1.2234e-18
fimD	560.702	206.857	-1.4386	6.2409e-35
fimF	85.1637	21.3285	-1.9975	7.7623e-10
fimA	62.2729	18.4068	-1.7584	1.5936e-06
fimH	210.202	62.8169	-1.7426	1.976e-18
yjiY	1854.65	678.714	-1.4503	6.8068e-113
fhuF	95.9937	41.1962	-1.2204	8.6086e-06
