# Supplementary material for: An ArcA-Modulated Small RNA in Pathogenic Escherichia coli K1
Source: Front Microbiol. 2020 Nov 23;11:574833. doi: 10.3389/fmicb.2020.574833 (PMC7719688; doi:10.3389/fmicb.2020.574833)
Supplement: Supplementary file 7 [file Table_4.XLSX]

## Sheet: Sheet2
Table S4. List of E. coli genomes containing 193-bp sRNA-17
pathovar	strain	genbank accession no.	phylogenetic group
NMEC	ETEC h10407	FN649414.1	A
APEC	APEC O78	CP004009	A
APEC	ACN002	CP007491	A
ETEC	H10407	FN649414.1	A
STEC	08-00022	CP013662.1	A
STEC	2014C-3097	CP027451.1	A
STEC	2013C-4282	CP027581.1	A
STEC	2013C-4225	CP027578.1	A
STEC	2014C-3599	CP027436.1	A
STEC	2014C-4423	CP027456.1	A
pathogens	2012C-4431	CP024292.1	A
pathogens	FDAARGOS_293	CP022052.2	A
pathogens	6409	CP010371.1	A
pathogens	AR_0014	CP024859.1	A
pathogens	AR_0011	CP024855.1	A
pathogens	SC516	CP025048.1	A
bovine mastitis	1303	CP009166.1	A
diarrhea piglet	SEC470	CP007594.1	A
foodborne pathogen	219	CP020514.1	A
N/A	Escherichia coli strain 789	CP0103153.1	A
N/A	ED1a	NC_011745.1	A
ETEC	ETEC-2265	CP023346.1	B1
STEC	2015C-3132	CP027340.1	B1
STEC	2015C-3108	CP027307.1	B1
STEC	2014C-4135	CP027310.1	B1
STEC	2014C-3946	CP027344.1	B1
STEC	2012EL-2448	CP027586.1	B1
STEC	2015C-3107	CP027317.1	B1
STEC	2014C-3655	CP027351.1	B1
STEC	2013C-3264	CP027544.1	B1
STEC	2014C-4705	CP027640.1	B1
STEC	2013C-3342	CP027766.1	B1
pathogens	Ecol_224	CP018948.1	B1
pathogens	16-9255	CP022407.1	B1
pathogens	13TMH22	CP019256.1	B1
cultured bacteria	C3	CP010119.1	B1
cultured bacteria	C7	CP010240.1	B1
microbe	KSC64	CP018840.1	B1
NMEC	S88	CU928161.2	B2
NMEC	NMEC o18	CP007275.1	B2
UPEC	UTI89	CP000243.1	B2
UPEC	JJ1887	CP014316.1	B2
UPEC	K-15KW01	CP016358.1	B2
UPEC	NU14	CP019777.1	B2
UPEC	MS7163	CP026853.1	B2
APEC	APEC O1	CP000468.1	B2
pathogens	JJ1897	CP013837.1	B2
pathogens	JJ1886	CP006784.1	B2
pathogens	AR_0055	CP021935.1	B2
pathogens	HS13-1	CP026491.1	B2
microbe	NQ3	CP024720.1	B2
microbe	LS4	CP024717.1	B2
microbe	LS4	CP024717.1	B2
pahogens	MS8345	CP025401.1	B2
NMEC	CE10	CP003034.1	D
UPEC	IAI39	CU928164	D
EIIEC	RM13516	CP006262.1	D
pathogens	FRIK944	CP016625.1	D
Food Origin	RM12761	CP007133.1	D
foodborne pathogen	06-00048	CP015229.1	D
