# Supplementary material for: An ArcA-Modulated Small RNA in Pathogenic Escherichia coli K1
Source: Front Microbiol. 2020 Nov 23;11:574833. doi: 10.3389/fmicb.2020.574833 (PMC7719688; doi:10.3389/fmicb.2020.574833)
Supplement: Supplementary file 8 [file Table_5.XLSX]

## Sheet: Sheet2
Table S5. List of E. coli genomes containing degenerative sRNA-17
pathovar	strain	genbank accession no.	phylogenetic group
UPEC	190	CP020522.1	A
ETEC	F5505-C1	CP024257.1	A
STEC	RM12579	CP003110.1	A
STEC	SMN197SH3	CP024056.1	A
STEC	SMN152SH1	CP024618.1	A
STEC	SMN013SH2	CP023673.1	A
STEC	2015C-3108	CP027309.1	A
STEC	2013C-4974	CP027587.1	A
STEC	2014C-3011	CP027591.1	A
STEC	86-3153	CP027597.1	A
STEC	88-3001	CP027363.1	A
pathogen	1303	CP009168.1	A
Pathogen	Sanji	CP011063.1	A
Pathogen	MS6198	CP015837.1	A
pathogen	AR_0118	CP020051.1	A
pathogen	AR_0119	CP021537.1	A
pathogen	AR_0162	CP021683.1	A
pathogen	AR_0151	CP021691.1	A
pathogen	AR_0128	CP021720.1	A
pathogen	AR_0150	CP021736.1	A
pathogen	FDAARGOS_433	CP023899.1	A
pathogen	FDAARGOS_448	CP023961.1	A
pathogen	FDAARGOS_434	CP023870.1	A
pathogen	ATCC 43886	CP024256.1	A
pathogen	CREC-532	CP024832.1	A
pathogen	CREC-629	CP024817.1	A
pathogen	AMA1167	CP024801.1	A
pathogen	CRE1493	CP019075.1	A
avian pathogenic	YD786	CP013112.1	A
cultured bacteria	C9	CP010129.1	A
cultured bacteria	D3	CP010140.1	A
cultured bacteria	H1	CP010160.1	A
cultured bacteria	H8	CP010173.1	A
cultured bacteria	S30	CP010231.1	A
Microbe	MRE600	CP014197.1	A
microbe	NCTC86	CP019778.1	A
microbe	FAM21845	CP017220.1	A
microbe	127	CP023381.1	A
microbe	CV839-15	CP024978.1	A
microbe	WCHEC025943	CP027205.1	A
microbe	14EC007	CP024131.1	A
microbe	WCHEC005237	CP026580.1	A
microbe	266917_2	CP026725.1	A
microbe	13P484A	CP019280.1	A
microbe	13P484A	CP019281.1	A
Microbe	S51	CP015997.1	A
N/A	ACN001	CP007442.1	A
N/A	ECONIH6	CP026199.1	A
UPEC	13KWH46	CP019250.1	B1
UPEC	165	CP020509.1	B1
EHEC	95JB1	CP021335.1	B1
EHEC	95NR1	CP021339.1	B1
EPEC	FORC_042	CP025318.1	B1
ETEC	D181	CP024252.1	B1
ETEC	90-9281	CP024243.1	B1
EIIEC	11128	AP010960.1	B1
EIIEC	11368	AP010953.1	B1
STEC	2009EL-2050	CP003297.1	B1
STEC	2011C-3493	CP003289.1	B1
STEC	2009EL-2071	CP003301.1	B1
STEC	GB089	CP013663.1	B1
STEC	13E0725	CP020092.1	B1
STEC	13E0780	CP020106.1	B1
STEC	2015C-3101	CP027221.1	B1
STEC	2013C-3033	CP027323.1	B1
STEC	2014C-3307	CP027368.1	B1
STEC	2013C-4404	CP027376.1	B1
STEC	2013C-4538	CP027582.1	B1
STEC	2014C-3550	CP027313.1	B1
STEC	2014C-3057	CP027387.1	B1
Pathogen	09-00049	CP015228.1	B1
Pathogen	210205630	CP015912.1	B1
Pathogen	FORC_029	CP013185.1	B1
pathogen	FDAARGOS_348	CP022086.1	B1
pathogen	FDAARGOS_348	CP022086.2	B1
pathogen	FORC_043	CP016828.1	B1
pathogen	FORC_043	CP016828.1	B1
pathogen	FDAARGOS_403	CP023535.1	B1
pathogen	FDAARGOS_401	CP023531.1	B1
pathogen	CREC-591	CP024821.1	B1
pathogen	FDAARGOS_349	CP027394.1	B1
pathogen	2015C-4944	CP027390.1	B1
pathogen	2014C-3050	CP027472.1	B1
pathogen	2013C-4081	CP027573.1	B1
pathogen	2012C-4606	CP027352.1	B1
pathogen	2014C-4639	CP027361.1	B1
pathogen	2013C-3250	CP027380.1	B1
pathogen	07-4299	CP027462.1	B1
HUSEC/EHEC	HUSEC2011	HF572917.2	B1
cultured bacteria	D5	CP010145.1	B1
cultured bacteria	D6	CP010148.1	B1
cultured bacteria	S42	CP010236.1	B1
cultured bacteria	M8	CP010191.1	B1
cultured bacteria	S50	CP010238.1	B1
Microbe	O177:H21	CP016546.1	B1
microbe	HB-Coli0	CP020933.1	B1
microbe	KSC1031	CP019560.1	B1
microbe	WAT	CP012380.1	B1
microbe	1943	CP023359.1	B1
N/A	C227-11	CP011331.1	B1
Pathogen	268-78-1	CP014092.1	B1
UPEC	O25b:H4	CP015085.1	B2
UPEC	FDAARGOS_144	CP014111.1	B2
STEC	2015C-4136CT1	CP027550.1	B2
Pathogen	Ecol_732	CP015138.1	B2
pathogen	Z247	CP021207.1	B2
pathogen	AR_0017	CP024886.1	B2
pathogen	AR_0081	CP027534.1	B2
microbe	PAR	CP012379.1	B2
microbe	STEC299	CP022279.1	B2
EIIEC	RM13514	CP006027.1	D
STEC	2014C-3338	CP027452.1	D
Pathogen	MS6198	CP015834.1	D
pathogen	2016C-3936C1	CP018770.1	D
pathogen	2016C-3936C1	CP018770.2	D
pathogen	Ecol_545	CP018976.1	D
pathogen	CFSAN061770	CP023142.1	D
pathogen	YDC107	CP025707.1	D
cultured bacteria	C1	CP010116.1	D
cultured bacteria	D10	CP010157.1	D
diarrhea	CB9615	CP001846.1	D
Food Origin	RM12581	CP007136.1	D
microbe	144	CP023364.1	D
N/A	ECONIH1	CP009859.1	D
N/A	ST648	CP008697.1	D
