# Supplementary material for: An ArcA-Modulated Small RNA in Pathogenic Escherichia coli K1
Source: Front Microbiol. 2020 Nov 23;11:574833. doi: 10.3389/fmicb.2020.574833 (PMC7719688; doi:10.3389/fmicb.2020.574833)
Supplement: Supplementary file 9 [file Table_6.XLSX]

## Sheet: Sheet1
Table S6. List of transcriptome datasets that mapped and unmapped to sRNA-17 gene in E. coli Rs218
E. coli strains	Sample conditions	SRA accession numbers	Total number of paired- or single-end reads	Number of reads mapped to sRNA-17	References
Mapped
E. coli Rs218	LB medium	SRR10208619	11261090	4	This study
APEC	LB medium	SRR11307867	9850066	8	Wang et al. 2020
	LB medium	SRR11307868	12595278	8	Wang et al. 2020
	LB medium	SRR11307869	11377278	2	Wang et al. 2020
	invading bEnd.3 cells	SRR11307870	78470988	6	Wang et al. 2020
	invading bEnd.3 cells	SRR11307871	80037180	4	Wang et al. 2020
	invading bEnd.3 cells	SRR11307872	79574798	10	Wang et al. 2020
UPEC	UTI patient urine	SRR8799596	4709091	1	Sintsova et al. 2020
	UTI patient urine	SRR8799607	6413791	3	Sintsova et al. 2020
	in vitro urine culture	SRR8799610	23605035	53	Sintsova et al. 2020
	in vitro urine culture	SRR8799621	15177867	12	Sintsova et al. 2020
	with nitrosative stress	SRR2061825	42455381	1	Mehta et al. 2015
	with nitrosative stress	SRR2061826	44280249	1	Mehta et al. 2015
	with nitrosative stress	SRR2061827	38410437	1	Mehta et al. 2015
Unmapped
E. coli Rs218	hespiridin-conjugated silver nanoparticles	SRR11648367	8877336	0	unpublished
	hespiridin-conjugated silver nanoparticles	SRR11648368	11576464	0	unpublished
	hespiridin-conjugated silver nanoparticles	SRR11648369	10319576	0	unpublished
	hespiridin-conjugated silver nanoparticles	SRR11648370	9666902	0	unpublished
	hespiridin-conjugated silver nanoparticles	SRR11648371	10225082	0	unpublished
	hespiridin-conjugated silver nanoparticles	SRR11648372	5741346	0	unpublished
UPEC	UTI patient urine	SRR8799594	3717040	0	Sintsova et al. 2020
	UTI patient urine	SRR8799595	8059076	0	Sintsova et al. 2020
	UTI patient urine	SRR8799597	2097350	0	Sintsova et al. 2020
	UTI patient urine	SRR8799598	12968218	0	Sintsova et al. 2020
	UTI patient urine	SRR8799599	1842583	0	Sintsova et al. 2020
	UTI patient urine	SRR8799600	8138559	0	Sintsova et al. 2020
	UTI patient urine	SRR8799601	6301998	0	Sintsova et al. 2020
	UTI patient urine	SRR8799602	14935948	0	Sintsova et al. 2020
	UTI patient urine	SRR8799603	926795	0	Sintsova et al. 2020
	UTI patient urine	SRR8799604	764255	0	Sintsova et al. 2020
	UTI patient urine	SRR8799605	79859	0	Sintsova et al. 2020
	UTI patient urine	SRR8799606	2401089	0	Sintsova et al. 2020
	in vitro urine culture	SRR8799608	18149479	0	Sintsova et al. 2020
	in vitro urine culture	SRR8799609	21683176	0	Sintsova et al. 2020
	in vitro urine culture	SRR8799611	21513703	0	Sintsova et al. 2020
	in vitro urine culture	SRR8799612	22133689	0	Sintsova et al. 2020
	in vitro urine culture	SRR8799613	19977030	0	Sintsova et al. 2020
	in vitro urine culture	SRR8799614	18834900	0	Sintsova et al. 2020
	in vitro urine culture	SRR8799615	21771524	0	Sintsova et al. 2020
	in vitro urine culture	SRR8799616	17698355	0	Sintsova et al. 2020
	in vitro urine culture	SRR8799617	19423929	0	Sintsova et al. 2020
	in vitro urine culture	SRR8799618	16039568	0	Sintsova et al. 2020
	in vitro urine culture	SRR8799619	17348338	0	Sintsova et al. 2020
	in vitro urine culture	SRR8799620	15995523	0	Sintsova et al. 2020
	without nitrosative stress	SRR2061822	40243733	0	Mehta et al. 2015
	without nitrosative stress	SRR2061823	44468116	0	Mehta et al. 2015
	without nitrosative stress	SRR2061824	42144983	0	Mehta et al. 2015
